# Supplementary material for: Synthesis of Cyclobutane Analogue 4: Preparation of Purine and Pyrimidine Carbocyclic Nucleoside Derivatives
Source: Molecules. 2019 Sep 5;24(18):3235. doi: 10.3390/molecules24183235 (PMC6767184; doi:10.3390/molecules24183235)
Supplement: Supplementary file 1 [file molecules-24-03235-s001.zip]

Archive with 1 entries (1 files):
- molecules-576798-supplementary.docx
